# Supplementary material for: Computational and In Vitro Experimental Investigations Reveal Anti-Viral Activity of Licorice and Glycyrrhizin against Severe Acute Respiratory Syndrome Coronavirus 2
Source: Pharmaceuticals (Basel). 2021 Nov 24;14(12):1216. doi: 10.3390/ph14121216 (PMC8703534; doi:10.3390/ph14121216)
Supplement: Supplementary file 1 [file pharmaceuticals-14-01216-s001.zip]

Archive with 1 entries (1 files):
- pharmaceuticals-1448015 suppl.pdf
